# Supplementary material for: Development, Validation and Application of a Bridging ELISA for Detection of Antibodies against GQ1001 in Cynomolgus Monkey Serum
Source: Molecules. 2023 Feb 10;28(4):1684. doi: 10.3390/molecules28041684 (PMC9964351; doi:10.3390/molecules28041684)
Supplement: Supplementary file 1 [file molecules-28-01684-s001.zip]

Archive with 1 entries (1 files):
- molecules-2166063-supplementary.pdf
